# Supplementary material for: Epigenetically repressing human cytomegalovirus lytic infection and reactivation from latency in THP-1 model by targeting H3K9 and H3K27 histone demethylases
Source: PLoS One. 2017 Apr 13;12(4):e0175390. doi: 10.1371/journal.pone.0175390 (PMC5391200; doi:10.1371/journal.pone.0175390)
Supplement: S1 Table — Primer sequences and antibodies used in the study. (XLSX) [file pone.0175390.s005.xlsx]

## Sheet: Sheet1
Primers				Antibodies
Cellular DNA	GAPDH	TACTAGCGGTTTTACGGGCG
		TCGAACAGGAGGAGCAGAGAGCGA		JMJD2D	Active motif, 39247
	RPL	CAAGGCAAAGCGAAATTGGT
		GCCCGTTCAGTCTCTTCGATT		JMJD3	Abcam, ab38113
qRT-PCR
	ICP4	TGCTGCTGCTGTCCACGC		Histone H3	Abcam, ab1791
		CGGTGTTGACCACGATGAGCC
	ICP27	GCATCCTTCGTGTTTGTCATTCTG		H3K9Me3	Millipore, 07442
		GCATCTTCTCTCCGACCCCG
	ICP22	TTTGGGGAGTTTGACTGGAC		H3K9Me3	Active Motif, 39161
		CAGACACTTGCGGTCTTCTG		H3K9Me3	Abcam, ab 8898
	IE1	CCTAGTGTGGATGACCTA		H3K27Me3	Millipore, 07-449
		GTGACACCAGAGAATCAG
	Us3	GCCCCTGAATGTGGTGGTATC		HA	Cellsignaling, CST2367
		TTCTTGGTGAAGTTGCCCGAC
	UL54	CGAGGTAGTCTTGGCCATGCAT		IE1	Abcam, ab30924
		CCCTCGGCTTCTCACAACAAT
	UL99	TTCACAACGTCCACCCACC		GAPDH	Cellsignaling, CST2118
		GTGTCCCATTCCCGACTCG
	UL81	GAGCCTTGACGACTTGGTAC		normal rabbit IgG	Millipore, 12-370
		GGAAAAACACGCGGGGGA
	TBP	TGACCCCCATCACTCCTGC		normal mouse IgG	Millipore, 12-371
		CGTGGTTCGTGGCTCTCTTATC
	Sp1	TCAGAACCCACAAGCCCAAAC
		TGCCAGCAGGAATGGAAGC
	S15	TTCCGCAAGTTCACCTACC
		CGGGCCGGCCATGCTTTACG
	GAPDH	TTCGACAGTCAGCCGCATCTTCTT
		CAGGCGCCCAATACGACCAAATC
	Actin	TGGACTTCGAGCAAGAGATG
		GAAGGAAGGCTGGAAGAGTG
	JMJD3	GGAGGCCACACGCTGCTAC
		GCCAGTATGAAAGTTCCAGAGCTG
ChIP
	MIEP5	TCGCCCAAGTCGCCAAAG
		CGCCGATGTGAGTTTCTGTGTAAC
	MIEP6	TCGGCGACAGAAATCTCAAAAC
		AAGAAACACAAACGGCTGGATG
	ICP4p	GCCCGGGCGCTGCTTGTTCTCC
		CGTCCGCCGTCGCAGCCGTATC
	ICP27p	GTCCCGTTACCAAGACCAAC
		GCACAGACAAGGACCAATCA
JMJD2D sgRNAs	#3	ATTGCTTACATGGAATCCCAAGG
	#4	AGATAATTCCACCCAAAGAATGG
