# Supplementary material for: Epigenetically repressing human cytomegalovirus lytic infection and reactivation from latency in THP-1 model by targeting H3K9 and H3K27 histone demethylases
Source: PLoS One. 2017 Apr 13;12(4):e0175390. doi: 10.1371/journal.pone.0175390 (PMC5391200; doi:10.1371/journal.pone.0175390)
Supplement: S2 Table — List of genes involved in epigenetic regulation that were examined in the RNA-seq studies. (XLSX) [file pone.0175390.s006.xlsx]

## Sheet: Sheet3
		Table S2
Symbol	GeneID	Description
HMT
ASH1	55870	ash1 (absent, small, or homeotic)-like
ASH2L	9070	ash2 (absent, small, or homeotic)-like
CARM1	10498	coactivator-associated arginine methyltransferase 1
DIMT1L	27292	DIM1 dimethyladenosine transferase 1-like
DOT1L	84444	DOT1-like, histone H3 methyltransferase
EHMT1	79813	euchromatic histone-lysine N-methyltransferase 1
EHMT2	10919	euchromatic histone-lysine N-methyltransferase 2
EZH1	2145	enhancer of zeste homolog 1
EZH2	2146	enhancer of zeste homolog 2
MDS1	4197	myelodysplasia syndrome 1
METTL2A	339175	methyltransferase like 2A
MLL	4297	myeloid/lymphoid or mixed-lineage leukemia
MLL2	8085	myeloid/lymphoid or mixed-lineage leukemia 2
MLL3	58508	myeloid/lymphoid or mixed-lineage leukemia 3
MLL4	9757	myeloid/lymphoid or mixed-lineage leukemia 4
MLL5	55904	myeloid/lymphoid or mixed-lineage leukemia 5
NSD1	64324	nuclear receptor binding SET domain protein 1
PRDM1	639	PR domain containing 1, with ZNF domain
PRDM2	7799	PR domain containing 2, with ZNF domain
MECOM	2122	MDS1 and EVI1 complex locus
PRDM10	56980	PR domain containing 10
PRDM11	56981	PR domain containing 11
PRDM12	59335	PR domain containing 12
PRDM13	59336	PR domain containing 13
PRDM14	63978	PR domain containing 14
PRDM15	63977	PR domain containing 15
PRDM16	63976	PR domain containing 16
PRDM4	11108	PR domain containing 4
PRDM5	11107	PR domain containing 5
PRDM6	93166	PR domain containing 6
PRDM7	11105	PR domain containing 7
PRDM8	56978	PR domain containing 8
PRDM9	56979	PR domain containing 9
PRMT1	3276	protein arginine methyltransferase 1
PRMT2	3275	protein arginine methyltransferase 2
PRMT3	10196	protein arginine methyltransferase 3
PRMT5	10419	protein arginine methyltransferase 5
PRMT6	55170	protein arginine methyltransferase 6
PRMT7	54496	protein arginine methyltransferase 7
PRMT8	56341	protein arginine methyltransferase 8
PRMT9/FBXO11	80204	F-box protein 11
SETD1A	9739	SET domain containing 1A
SETD1B	23067	SET domain containing 1B
SETD2	29072	SET domain containing 2
SETD6	79918	SET domain containing 6
SETD7	80854	SET domain containing (lysine methyltransferase) 7
SETD8	387893	SET domain containing (lysine methyltransferase) 8
SETDB1	9869	SET domain, bifurcated 1
SETDB2	83852	SET domain, bifurcated 2
SETMAR	6419	SET domain and mariner transposase fusion gene
SMYD1	150572	SET and MYND domain containing 1
SMYD2	56950	SET and MYND domain containing 2
SMYD3	64754	SET and MYND domain containing 3
SMYD4	114826	SET and MYND domain containing 4
SMYD5	10322	SMYD family member 5
SUV39H1	6839	suppressor of variegation 3-9 homolog 1
SUV39H2	79723	suppressor of variegation 3-9 homolog 2
SUV420H1	51111	suppressor of variegation 4-20 homolog 1
Suv4-20H2	84787	Suv4-20H2
WHSC1	7468	Wolf-Hirschhorn syndrome candidate 1
WHSC1L1	54904	Wolf-Hirschhorn syndrome candidate 1-like 1
ZNF408	79797	zinc finger protein 408
HDM
AOF1/LSD2	221656	amine oxidase (flavin containing) domain 1
CASR	846	calcium-sensing receptor
HR	55806	hairless homolog
HSPBAP1	79663	HSPB (heat shock 27kDa) associated protein 1
JARID2	3720	jumonji, AT rich interactive domain 2
JHDM1D	80853	jumonji C domain containing histone demethylase 1 homolog D
JMJD1C	221037	jumonji domain containing 1C
JMJD4	65094	jumonji domain containing 4
JMJD5	79831	jumonji domain containing 5
JMJD6	23210	jumonji domain containing 6
JMJD7	100137047	JmjC domain-containing protein 7
KDM1/LSD1	23028	lysine (K)-specific demethylase 1
KDM2A	22992	lysine (K)-specific demethylase 2A
KDM2B	84678	lysine (K)-specific demethylase 2B
KDM3A/JMJD1	55818	lysine (K)-specific demethylase 3A
KDM3B/JMJD1B	51780	lysine (K)-specific demethylase 3B
KDM4A/JMJD2	9682	lysine (K)-specific demethylase 4A
KDM4B/JMJD2B	23030	lysine (K)-specific demethylase 4B
KDM4C/JMJD2C	23081	lysine (K)-specific demethylase 4C
KDM4D/JMJD2D	55693	lysine (K)-specific demethylase 4D
KDM5A	5927	lysine (K)-specific demethylase 5A
KDM5B	10765	lysine (K)-specific demethylase 5B
KDM5C	8242	lysine (K)-specific demethylase 5C
KDM5D	8284	lysine (K)-specific demethylase 5D
KDM6A/UTX	7403	lysine (K)-specific demethylase 6A
KDM6B/JMJD3	23135	lysine (K)-specific demethylase 6B
PADI4	23569	peptidyl arginine deiminase, type IV
PHF2	5253	PHD finger protein 2
PHF8	23133	PHD finger protein 8
UTY	7404	ubiquitously transcribed tetratricopeptide repeat gene, Y-linked
C14orf169	79697	chromosome 14 open reading frame 169
MINA	84864	MYC induced nuclear antigen
JMJD8	339123	jumonji domain containing 8
HIF1AN	55662	hypoxia inducible factor 1, alpha subunit inhibitor
PLA2G4A	5321	phospholipase A2, group IVA (cytosolic, calcium-dependent)
FTO	79068	fat mass and obesity associated
ALKBH1	8846	alkB, alkylation repair homolog 1
ALKBH2	121642	alkB, alkylation repair homolog 2
ALKBH3	221120	alkB, alkylation repair homolog 3
ALKBH4	54784	alkB, alkylation repair homolog 4
ALKBH5	54890	alkB, alkylation repair homolog 5
ALKBH6	84964	alkB, alkylation repair homolog 6
ALKBH7	84266	alkB, alkylation repair homolog 7
ALKBH8	91801	alkB, alkylation repair homolog 8
PHYHD1	254295	phytanoyl-CoA dioxygenase domain containing 1
PHYH	5264	phytanoyl-CoA 2-hydroxylase
EGLN1	54583	egl nine homolog 1 (C. elegans)
EGLN2	112398	egl nine homolog 2 (C. elegans)
EGLN3	112399	egl nine homolog 3 (C. elegans)
ASPH	444	aspartate beta-hydroxylase
BBOX1	8424	butyrobetaine (gamma), 2-oxoglutarate dioxygenase (gamma-butyrobetaine hydroxylase) 1
OGFOD1	55239	2-oxoglutarate and iron-dependent oxygenase domain containing 1
TMLH	55217	trimethyllysine hydroxylase, epsilon
P4HTM	54681	prolyl 4-hydroxylase, transmembrane (endoplasmic reticulum)
PLOD1	5351	procollagen-lysine 1, 2-oxoglutarate 5-dioxygenase 1
PLOD2	5352	procollagen-lysine, 2-oxoglutarate 5-dioxygenase 2
PLOD3	8985	procollagen-lysine, 2-oxoglutarate 5-dioxygenase 3
LEPRE1	64175	leucine proline-enriched proteoglycan (leprecan) 1
LEPREL1	55214	leprecan-like 1
LEPREL2	10536	leprecan-like 2
DNMT
DNMT1	1786	DNA (cytosine-5-)-methyltransferase 1
DNMT3A	1788	DNA (cytosine-5-)-methyltransferase 3 alpha
DNMT3B	1789	DNA (cytosine-5-)-methyltransferase 3 beta
DNMT3L	29947	DNA (cytosine-5-)-methyltransferase 3-like
HDAC
HDAC1	3065	Histone deacetylase 1
HDAC2	3066	Histone deacetylase 2
HDAC3	8841	Histone deacetylase 3
HDAC4	9759	Histone deacetylase 4
HDAC5	10014	Histone deacetylase 5
HDAC6	10013	Histone deacetylase 6
HDAC7	51564	Histone deacetylase 7
HDAC8	55869	Histone deacetylase 8
HDAC9	9734	Histone deacetylase 9
HDAC10	83933	Histone deacetylase 10
HDAC11	79885	Histone deacetylase 11
SIRT1	23411	sirtuin (silent mating type information regulation 2 homolog) 1
SIRT2	22933	sirtuin (silent mating type information regulation 2 homolog) 2
SIRT3	23410	sirtuin (silent mating type information regulation 2 homolog) 3
SIRT4	23409	sirtuin (silent mating type information regulation 2 homolog) 4
SIRT5	23408	sirtuin (silent mating type information regulation 2 homolog) 5
SIRT6	51548	sirtuin (silent mating type information regulation 2 homolog) 6
SIRT7	51547	sirtuin (silent mating type information regulation 2 homolog) 7
Others
AM	133	adrenomedullin
Eed	8726	embryonic ectoderm development
SUZ12	23512	suppressor of zeste 12 homolog
ZNF217	7764	zinc finger protein 217
CBX5	23468
CBX3	11335
CBX1	10951
PCGF5	84333
UHRF1	29128	ubiquitin-like with PHD and ring finger domains 1
